# Supplementary material for: Identification of genomic regions associated with inbreeding depression in Holstein and Jersey dairy cattle
Source: Genet Sel Evol. 2014 Nov 18;46(1):71. doi: 10.1186/s12711-014-0071-7 (PMC4234836; doi:10.1186/s12711-014-0071-7)
Supplement: Additional file 1: — List of genes and their positions (UMD 3.1) located within the runs of homozygosity that were found to be associated with milk yield and fertility in the Holstein and Jersey breeds. Ensembl gene identifications, chromosome number, start and end position of the gene on the chromosome in base pairs, strand, gene name and associated description for genes that were located within runs of homozygosity found to be associated with milk yield and fertility in the Holstein and Jersey breeds accessed from Ensembl BioMart MartView in June 2014 (http://asia.ensembl.org/biomart/martview/). [file 12711_2014_71_MOESM1_ESM.xls]

## Sheet: Sheet1
Trait	Breed	Ensembl Gene ID	Chromosome Name	Gene Start (bp)	Gene End (bp)	Strand	Associated Gene Name	Description
Milk	Holstein	ENSBTAG00000013631	16	64948332	64958885	-1	GLUL	Bos taurus glutamate-ammonia ligase (GLUL), mRNA. [Source:RefSeq mRNA;Acc:NM_001040474]
		ENSBTAG00000000772	16	65014452	65015946	1		Uncharacterized protein [Source:UniProtKB/TrEMBL;Acc:F1MWG5]
		ENSBTAG00000018220	16	65028277	65085110	1	RGSL1	regulator of G-protein signaling like 1 [Source:HGNC Symbol;Acc:18636]
		ENSBTAG00000009091	16	65097628	65115555	-1	RNASEL	Bos taurus ribonuclease L (2',5'-oligoisoadenylate synthetase-dependent) (RNASEL), mRNA. [Source:RefSeq mRNA;Acc:NM_001098165]
		ENSBTAG00000004305	16	65128481	65134057	-1	RGS16	Bos taurus regulator of G-protein signaling 16 (RGS16), mRNA. [Source:RefSeq mRNA;Acc:NM_174450]
		ENSBTAG00000026481	16	65184211	65210675	-1	RGS8	regulator of G-protein signaling 8 [Source:HGNC Symbol;Acc:16810]
		ENSBTAG00000002266	16	65330451	65369036	1	NPL	Bos taurus N-acetylneuraminate pyruvate lyase (dihydrodipicolinate synthase) (NPL), mRNA. [Source:RefSeq mRNA;Acc:NM_001045978]
		ENSBTAG00000019821	16	65379390	65420803	1	DHX9	DEAH (Asp-Glu-Ala-His) box helicase 9 [Source:HGNC Symbol;Acc:2750]
		ENSBTAG00000031238	16	65424572	65468470	-1	C16H1ORF14	Bos taurus SHC SH2-domain binding protein 1-like (SHCBP1L), mRNA. [Source:RefSeq mRNA;Acc:NM_001046290]
		ENSBTAG00000011966	16	65545497	65662819	1	LAMC1	Bos taurus laminin, gamma 1 (formerly LAMB2) (LAMC1), mRNA. [Source:RefSeq mRNA;Acc:NM_001206817]
		ENSBTAG00000000793	16	65705535	65771215	1	LAMC2	laminin, gamma 2 [Source:HGNC Symbol;Acc:6493]
		ENSBTAG00000000795	16	65778442	65940677	-1	NMNAT2	Bos taurus nicotinamide nucleotide adenylyltransferase 2 (NMNAT2), mRNA. [Source:RefSeq mRNA;Acc:NM_001075486]
		ENSBTAG00000008003	16	66032151	66079837	1	SMG7	SMG7 nonsense mediated mRNA decay factor [Source:HGNC Symbol;Acc:16792]
		ENSBTAG00000008004	16	66081122	66128113	-1	NCF2	neutrophil cytosolic factor 2 [Source:HGNC Symbol;Acc:7661]
		ENSBTAG00000045582	16	66150415	66159807	-1	ARPC5	actin related protein 2/3 complex, subunit 5, 16kDa [Source:HGNC Symbol;Acc:708]
		ENSBTAG00000021432	16	64965975	64966877	-1	TEDDM1	transmembrane epididymal protein 1 [Source:HGNC Symbol;Acc:30233]
		ENSBTAG00000047395	16	66172056	66173159	-1	APOBEC4	apolipoprotein B mRNA editing enzyme, catalytic polypeptide-like 4 (putative) [Source:HGNC Symbol;Acc:32152]
		ENSBTAG00000028988	16	65966751	65966879	-1	5S_rRNA	5S ribosomal RNA [Source:RFAM;Acc:RF00001]
		ENSBTAG00000001189	17	70734993	70783359	-1	AP1B1	adaptor-related protein complex 1, beta 1 subunit [Source:HGNC Symbol;Acc:554]
		ENSBTAG00000011917	26	32963414	33003349	-1	GPAM	glycerol-3-phosphate acyltransferase, mitochondrial [Source:HGNC Symbol;Acc:24865]
		ENSBTAG00000006689	26	33093955	33113586	1	TECTB	Bos taurus tectorin beta (TECTB), mRNA. [Source:RefSeq mRNA;Acc:NM_001083733]
		ENSBTAG00000006707	26	33184653	33234956	1	ACSL5	Bos taurus acyl-CoA synthetase long-chain family member 5 (ACSL5), mRNA. [Source:RefSeq mRNA;Acc:NM_001075650]
		ENSBTAG00000004517	28	7242341	7307486	-1	TARBP1	TAR (HIV-1) RNA binding protein 1 [Source:HGNC Symbol;Acc:11568]
		ENSBTAG00000046841	28	7444901	7446967	-1	IRF2BP2	interferon regulatory factor 2 binding protein 2 [Source:HGNC Symbol;Acc:21729]
		ENSBTAG00000000562	28	7926960	7941655	-1	TOMM20	Bos taurus translocase of outer mitochondrial membrane 20 homolog (yeast) (TOMM20), mRNA. [Source:RefSeq mRNA;Acc:NM_001099183]
		ENSBTAG00000000221	28	7946840	7966130	-1	RBM34	Bos taurus RNA binding motif protein 34 (RBM34), mRNA. [Source:RefSeq mRNA;Acc:NM_001110082]
		ENSBTAG00000000222	28	7972951	8109684	-1	ARID4B	AT rich interactive domain 4B (RBP1-like) [Source:HGNC Symbol;Acc:15550]
		ENSBTAG00000043324	28	7940876	7941010	-1	SNORA14	Small nucleolar RNA SNORA14 [Source:RFAM;Acc:RF00397]
		ENSBTAG00000045285	28	7879943	7880010	1	bta-mir-2402	bta-mir-2402 [Source:miRBase;Acc:MI0011444]
		ENSBTAG00000042238	28	7576627	7576749	1	SNORA40	Small nucleolar RNA SNORA40 [Source:RFAM;Acc:RF00561]
		ENSBTAG00000000626	7	60450229	60579589	1	STK32A	serine/threonine kinase 32A [Source:HGNC Symbol;Acc:28317]
Milk	Jersey
		ENSBTAG00000023895	17	21513449	21513959	1
		ENSBTAG00000004066	20	28315521	28506629	-1	PARP8	poly (ADP-ribose) polymerase family, member 8 [Source:HGNC Symbol;Acc:26124]
		ENSBTAG00000044010	20	28721655	28743621	1	EMB	embigin [Source:HGNC Symbol;Acc:30465]
		ENSBTAG00000043948	20	29121455	29566631	1	HCN1	Bos taurus hyperpolarization activated cyclic nucleotide-gated potassium channel 1 (HCN1), mRNA. [Source:RefSeq mRNA;Acc:NM_001206580]
		ENSBTAG00000000084	20	30072215	30081516	-1	MRPS30	Bos taurus mitochondrial ribosomal protein S30 (MRPS30), mRNA. [Source:RefSeq mRNA;Acc:NM_001079595]
		ENSBTAG00000011657	20	30383287	30384470	1		Uncharacterized protein [Source:UniProtKB/TrEMBL;Acc:F1MN33]
		ENSBTAG00000044496	20	29416727	29416828	1	U6	U6 spliceosomal RNA [Source:RFAM;Acc:RF00026]
		ENSBTAG00000042246	20	30654590	30654696	-1	U6	U6 spliceosomal RNA [Source:RFAM;Acc:RF00026]
		ENSBTAG00000044320	20	28572649	28572720	1	SNORD28	Small nucleolar RNA SNORD28 [Source:RFAM;Acc:RF00085]
		ENSBTAG00000003033	8	90017453	90018996	-1	GADD45G	Bos taurus growth arrest and DNA-damage-inducible, gamma (GADD45G), mRNA. [Source:RefSeq mRNA;Acc:NM_001045901]
		ENSBTAG00000001941	8	90136712	90262973	1	SEMA4D	Bos taurus sema domain, immunoglobulin domain (Ig), transmembrane domain (TM) and short cytoplasmic domain, (semaphorin) 4D (SEMA4D), mRNA. [Source:RefSeq mRNA;Acc:NM_001098160]
		ENSBTAG00000001939	8	90264887	90298568	-1	SECISBP2	SECIS binding protein 2 [Source:HGNC Symbol;Acc:30972]
		ENSBTAG00000001938	8	90300717	90305611	-1	CKS2	Bos taurus CDC28 protein kinase regulatory subunit 2 (CKS2), mRNA. [Source:RefSeq mRNA;Acc:NM_001113319]
		ENSBTAG00000010553	8	90432693	90433162	-1
		ENSBTAG00000011375	8	90549999	90640714	1	SHC3	SHC (Src homology 2 domain containing) transforming protein 3 [Source:HGNC Symbol;Acc:18181]
		ENSBTAG00000011374	8	90649983	90663196	-1	S1PR3	Bos taurus sphingosine-1-phosphate receptor 3 (S1PR3), mRNA. [Source:RefSeq mRNA;Acc:NM_001101186]
		ENSBTAG00000019958	8	91124599	91132281	-1	NXNL2	nucleoredoxin-like 2 [Source:HGNC Symbol;Acc:30482]
		ENSBTAG00000003044	8	91185516	91234089	-1	SPIN1	spindlin 1 [Source:HGNC Symbol;Acc:11243]
		ENSBTAG00000015171	8	91626225	91635220	1	CCRK	Bos taurus cyclin-dependent kinase 20 (CDK20), mRNA. [Source:RefSeq mRNA;Acc:NM_001098933]
		ENSBTAG00000025756	8	91639209	91673045	1	FBXW12	F-box and WD repeat domain containing 12 [Source:RefSeq peptide;Acc:NP_001121973]
		ENSBTAG00000021235	8	91723876	91734504	1		Uncharacterized protein [Source:UniProtKB/TrEMBL;Acc:F1MC09]
		ENSBTAG00000021991	8	91818660	91914721	1		Bos taurus transmembrane protein with EGF-like and two follistatin-like domains 1 (TMEFF1), mRNA. [Source:RefSeq mRNA;Acc:NM_001205476]
		ENSBTAG00000021992	8	91916165	91928339	1	MURC	Bos taurus muscle-related coiled-coil protein (MURC), mRNA. [Source:RefSeq mRNA;Acc:NM_001103264]
		ENSBTAG00000003137	8	92346242	92674692	1	LPPR1	Bos taurus lipid phosphate phosphatase-related protein type 1 (LPPR1), mRNA. [Source:RefSeq mRNA;Acc:NM_001192403]
		ENSBTAG00000025760	8	92687847	92691446	-1	BAAT	bile acid CoA: amino acid N-acyltransferase (glycine N-choloyltransferase) [Source:HGNC Symbol;Acc:932]
		ENSBTAG00000008962	8	92744050	92751166	-1	MRPL50	Bos taurus mitochondrial ribosomal protein L50 (MRPL50), mRNA. [Source:RefSeq mRNA;Acc:NM_001046180]
		ENSBTAG00000015348	8	92751543	92762917	1	ZNF189	Bos taurus zinc finger protein 189 (ZNF189), mRNA. [Source:RefSeq mRNA;Acc:NM_001099113]
		ENSBTAG00000015358	8	92773692	92865307	-1	ALDOB	Bos taurus aldolase B, fructose-bisphosphate (ALDOB), mRNA. [Source:RefSeq mRNA;Acc:NM_001034485]
		ENSBTAG00000020844	8	92824740	92865294	-1	TMEM246	Bos taurus transmembrane protein 246 (TMEM246), mRNA. [Source:RefSeq mRNA;Acc:NM_001102342]
		ENSBTAG00000009516	8	92911255	92935750	1	RNF20	Bos taurus ring finger protein 20 (RNF20), mRNA. [Source:RefSeq mRNA;Acc:NM_001081587]
		ENSBTAG00000018445	8	92945058	93145524	-1	GRIN3A	glutamate receptor, ionotropic, N-methyl-D-aspartate 3A [Source:HGNC Symbol;Acc:16767]
		ENSBTAG00000030953	8	93237902	93239274	-1		Uncharacterized protein [Source:UniProtKB/TrEMBL;Acc:F1MUU9]
		ENSBTAG00000015608	8	94205191	94210057	1	CYLC2	cylicin, basic protein of sperm head cytoskeleton 2 [Source:HGNC Symbol;Acc:2583]
		ENSBTAG00000008772	8	95363016	95411560	1	SMC2	structural maintenance of chromosomes 2 [Source:HGNC Symbol;Acc:14011]
		ENSBTAG00000042843	8	94230962	94231065	-1	U6	U6 spliceosomal RNA [Source:RFAM;Acc:RF00026]
		ENSBTAG00000045152	8	90947610	90947705	-1	Vault	Vault RNA [Source:RFAM;Acc:RF00006]
		ENSBTAG00000042575	8	92031273	92031373	-1	U6	U6 spliceosomal RNA [Source:RFAM;Acc:RF00026]
		ENSBTAG00000028898	8	92439947	92440065	1	5S_rRNA	5S ribosomal RNA [Source:RFAM;Acc:RF00001]
		ENSBTAG00000043835	8	90998332	90998429	1	5S_rRNA	5S ribosomal RNA [Source:RFAM;Acc:RF00001]
Fertility	Holstein	ENSBTAG00000011266	15	24917133	25116350	1	ZBTB16	Bos taurus zinc finger and BTB domain containing 16 (ZBTB16), mRNA. [Source:RefSeq mRNA;Acc:NM_001037476]
		ENSBTAG00000008564	15	25142983	25147961	1		Uncharacterized protein [Source:UniProtKB/TrEMBL;Acc:E1BEK0]
		ENSBTAG00000008219	15	25256166	25263448	1	RBM7	Bos taurus RNA binding motif protein 7 (RBM7), mRNA. [Source:RefSeq mRNA;Acc:NM_001034487]
		ENSBTAG00000005843	15	25293299	25304051	1	REXO2	Bos taurus REX2, RNA exonuclease 2 homolog (S. cerevisiae) (REXO2), mRNA. [Source:RefSeq mRNA;Acc:NM_001081735]
		ENSBTAG00000005945	15	25419219	25434051	-1	NXPE4	Bos taurus neurexophilin and PC-esterase domain family, member 4 (NXPE4), mRNA. [Source:RefSeq mRNA;Acc:NM_001034503]
		ENSBTAG00000031362	15	25515542	25524857	1	NXPE2	neurexophilin and PC-esterase domain family, member 2 [Source:HGNC Symbol;Acc:26331]
		ENSBTAG00000000977	15	26101411	26451509	-1	CADM1	Bos taurus cell adhesion molecule 1 (CADM1), mRNA. [Source:RefSeq mRNA;Acc:NM_001038558]
		ENSBTAG00000037657	15	27816256	27827640	1		Uncharacterized protein [Source:UniProtKB/TrEMBL;Acc:E1BCM6]
		ENSBTAG00000016855	15	27834018	27858657	-1	BUD13	Bos taurus BUD13 homolog (S. cerevisiae) (BUD13), mRNA. [Source:RefSeq mRNA;Acc:NM_001098006]
		ENSBTAG00000002650	15	27860851	27869595	-1	ZNF259	Bos taurus zinc finger protein 259 (ZNF259), mRNA. [Source:RefSeq mRNA;Acc:NM_001038504]
		ENSBTAG00000019764	15	27871672	27873811	-1	APOA5	Bos taurus apolipoprotein A-V (APOA5), mRNA. [Source:RefSeq mRNA;Acc:NM_001083492]
		ENSBTAG00000039673	15	27883638	27884824	-1
		ENSBTAG00000019770	15	27906599	27909370	-1	APOA4	apolipoprotein A-IV [Source:HGNC Symbol;Acc:602]
		ENSBTAG00000012398	15	27914680	27917264	1	APOC3	Bos taurus apolipoprotein C-III (APOC3), mRNA. [Source:RefSeq mRNA;Acc:NM_001001175]
		ENSBTAG00000002258	15	27932200	27934085	-1	APOA1	Bos taurus apolipoprotein A-I (APOA1), mRNA. [Source:RefSeq mRNA;Acc:NM_174242]
		ENSBTAG00000015119	15	27942431	28060833	-1	SIK3	SIK family kinase 3 [Source:HGNC Symbol;Acc:29165]
		ENSBTAG00000005627	15	28260081	28286877	1	PAFAH1B2	Bos taurus platelet-activating factor acetylhydrolase 1b, catalytic subunit 2 (30kDa) (PAFAH1B2), mRNA. [Source:RefSeq mRNA;Acc:NM_174664]
		ENSBTAG00000007192	15	28300881	28316320	1	SIDT2	SID1 transmembrane family, member 2 [Source:HGNC Symbol;Acc:24272]
		ENSBTAG00000007196	15	28318411	28323666	1	TAGLN	Bos taurus transgelin (TAGLN), mRNA. [Source:RefSeq mRNA;Acc:NM_001046149]
		ENSBTAG00000003052	15	28323768	28351207	-1	PCSK7	proprotein convertase subtilisin/kexin type 7 [Source:HGNC Symbol;Acc:8748]
		ENSBTAG00000019358	15	28355288	28397142	1	RNF214	ring finger protein 214 [Source:HGNC Symbol;Acc:25335]
		ENSBTAG00000019365	15	28400714	28422342	-1	BACE1	Bos taurus beta-site APP-cleaving enzyme 1 (BACE1), mRNA. [Source:RefSeq mRNA;Acc:NM_001046531]
		ENSBTAG00000014137	15	28431028	28501993	1	CEP164	centrosomal protein 164kDa [Source:HGNC Symbol;Acc:29182]
		ENSBTAG00000016692	15	28524421	28623243	-1	DSCAML1	Down syndrome cell adhesion molecule like 1 [Source:HGNC Symbol;Acc:14656]
		ENSBTAG00000008220	15	25255393	25256211	-1	C15H11orf71	Bos taurus chromosome 15 open reading frame, human C11orf71 (C15H11orf71), mRNA. [Source:RefSeq mRNA;Acc:NM_001078051]
		ENSBTAG00000039510	15	28563804	28563875	1
		ENSBTAG00000044938	15	25536648	25536760	1	SNORA3	Small nucleolar RNA SNORA3/SNORA45 family [Source:RFAM;Acc:RF00334]
		ENSBTAG00000043426	15	28379975	28380112	-1	SNORA8	Small nucleolar RNA SNORA8 [Source:RFAM;Acc:RF00393]
		ENSBTAG00000045283	15	27334363	27334453	-1	snoZ6	Z6 small nucleolar RNA [Source:RFAM;Acc:RF00285]
		ENSBTAG00000015834	2	1609041	1792901	1	ARHGEF4	Bos taurus Rho guanine nucleotide exchange factor (GEF) 4 (ARHGEF4), mRNA. [Source:RefSeq mRNA;Acc:NM_001192073]
		ENSBTAG00000034978	2	1793433	1834568	-1	FAM168B	Bos taurus family with sequence similarity 168, member B (FAM168B), mRNA. [Source:RefSeq mRNA;Acc:NM_001109790]
		ENSBTAG00000000941	2	1850107	1899289	1	PLEKHB2	Bos taurus pleckstrin homology domain containing, family B (evectins) member 2 (PLEKHB2), mRNA. [Source:RefSeq mRNA;Acc:NM_001083529]
		ENSBTAG00000006157	2	4111871	4149372	1	HS6ST1	Bos taurus heparan sulfate 6-O-sulfotransferase 1 (HS6ST1), mRNA. [Source:RefSeq mRNA;Acc:NM_001192491]
		ENSBTAG00000005444	2	4228137	4333329	-1	UGGT1	UDP-glucose glycoprotein glucosyltransferase 1 [Source:HGNC Symbol;Acc:15663]
		ENSBTAG00000006003	2	4383805	4461731	1	SAP130	Sin3A-associated protein, 130kDa [Source:HGNC Symbol;Acc:29813]
		ENSBTAG00000008089	2	4541472	4548727	1	AMMECR1L	AMMECR1-like [Source:HGNC Symbol;Acc:28658]
		ENSBTAG00000010225	2	4554334	4565801	1	POLR2D	Bos taurus polymerase (RNA) II (DNA directed) polypeptide D (POLR2D), mRNA. [Source:RefSeq mRNA;Acc:NM_001076458]
		ENSBTAG00000005987	2	4608435	4717334	1	WDR33	WD repeat domain 33 [Source:HGNC Symbol;Acc:25651]
		ENSBTAG00000006262	2	4780176	4819192	1	LIMS2	Bos taurus LIM and senescent cell antigen-like domains 2 (LIMS2), mRNA. [Source:RefSeq mRNA;Acc:NM_001130751]
		ENSBTAG00000006261	2	4805767	4811802	-1	GPR17	Bos taurus G protein-coupled receptor 17 (GPR17), mRNA. [Source:RefSeq mRNA;Acc:NM_001082470]
		ENSBTAG00000039803	2	4819957	4901074	-1	MYO7B	myosin VIIB [Source:HGNC Symbol;Acc:7607]
		ENSBTAG00000021172	2	4945255	4991153	1	IWS1	IWS1 homolog (S. cerevisiae) [Source:HGNC Symbol;Acc:25467]
		ENSBTAG00000018275	2	5015011	5016211	-1
		ENSBTAG00000003950	2	5034439	5044966	-1	PROC	protein C (inactivator of coagulation factors Va and VIIIa) [Source:HGNC Symbol;Acc:9451]
		ENSBTAG00000004216	2	5135174	5166290	1	MAP3K2	mitogen-activated protein kinase kinase kinase 2 [Source:HGNC Symbol;Acc:6854]
		ENSBTAG00000020777	2	5181037	5211357	1	ERCC3	Bos taurus excision repair cross-complementing rodent repair deficiency, complementation group 3 (xeroderma pigmentosum group B complementing) (ERCC3), mRNA. [Source:RefSeq mRNA;Acc:NM_001045988]
		ENSBTAG00000038275	2	5230173	5251068	1	CYP27C1	cytochrome P450, family 27, subfamily C, polypeptide 1 [Source:HGNC Symbol;Acc:33480]
		ENSBTAG00000019177	2	5350654	5407851	1	BIN1	Bos taurus bridging integrator 1 (BIN1), mRNA. [Source:RefSeq mRNA;Acc:NM_001046541]
		ENSBTAG00000017214	2	5512932	5514784	1		Uncharacterized protein [Source:UniProtKB/TrEMBL;Acc:F1MGE8]
		ENSBTAG00000000266	2	5567018	5603683	-1	NAB1	Bos taurus NGFI-A binding protein 1 (EGR1 binding protein 1) (NAB1), mRNA. [Source:RefSeq mRNA;Acc:NM_001102039]
		ENSBTAG00000015678	2	5719428	5744015	1	TMEM194B	transmembrane protein 194B [Source:HGNC Symbol;Acc:33700]
		ENSBTAG00000007719	2	5752911	5814559	-1	MFSD6	major facilitator superfamily domain containing 6 [Source:HGNC Symbol;Acc:24711]
		ENSBTAG00000007584	2	5867812	5903148	-1	INPP1	Bos taurus inositol polyphosphate-1-phosphatase (INPP1), mRNA. [Source:RefSeq mRNA;Acc:NM_174364]
		ENSBTAG00000007787	2	5934156	6032782	1	HIBCH	3-hydroxyisobutyryl-CoA hydrolase [Source:HGNC Symbol;Acc:4908]
		ENSBTAG00000026994	2	6038403	6113008	-1	C2H2orf88	Bos taurus small membrane A-kinase anchor protein (C2H2orf88), mRNA. [Source:RefSeq mRNA;Acc:NM_001076991]
		ENSBTAG00000011808	2	6213566	6220196	1	MSTN	Bos taurus myostatin (MSTN), mRNA. [Source:RefSeq mRNA;Acc:NM_001001525]
		ENSBTAG00000018795	2	6395005	6511175	-1	PMS1	PMS1 postmeiotic segregation increased 1 (S. cerevisiae) [Source:HGNC Symbol;Acc:9121]
		ENSBTAG00000012561	2	6511310	6523389	1	ORMDL1	Bos taurus ORM1-like 1 (S. cerevisiae) (ORMDL1), mRNA. [Source:RefSeq mRNA;Acc:NM_001077133]
		ENSBTAG00000012557	2	6531525	6542021	1	OSGEPL1	Bos taurus O-sialoglycoprotein endopeptidase-like 1 (OSGEPL1), mRNA. [Source:RefSeq mRNA;Acc:NM_001205798]
		ENSBTAG00000012554	2	6544589	6596238	-1	ANKAR	ankyrin and armadillo repeat containing [Source:HGNC Symbol;Acc:26350]
		ENSBTAG00000000492	2	6605444	6616484	-1	ASNSD1	asparagine synthetase domain containing 1 [Source:HGNC Symbol;Acc:24910]
		ENSBTAG00000010498	2	6716591	6740329	1	SLC40A1	Bos taurus solute carrier family 40 (iron-regulated transporter), member 1 (SLC40A1), mRNA. [Source:RefSeq mRNA;Acc:NM_001077970]
		ENSBTAG00000003002	2	6875268	6916093	-1	WDR75	WD repeat domain 75 [Source:HGNC Symbol;Acc:25725]
		ENSBTAG00000027020	2	7139738	7298551	1	COL5A2	collagen, type V, alpha 2 [Source:HGNC Symbol;Acc:2210]
		ENSBTAG00000021466	2	7318227	7356937	-1	COL3A1	collagen alpha-1(III) chain precursor [Source:RefSeq peptide;Acc:NP_001070299]
		ENSBTAG00000007141	2	7782629	7907003	-1	GULP1	Bos taurus GULP, engulfment adaptor PTB domain containing 1 (GULP1), mRNA. [Source:RefSeq mRNA;Acc:NM_001079509]
		ENSBTAG00000008483	2	8901432	9030989	1	CALCRL	Bos taurus calcitonin receptor-like (CALCRL), mRNA. [Source:RefSeq mRNA;Acc:NM_001102107]
		ENSBTAG00000007580	2	9502291	9523394	1	ZSWIM2	Bos taurus zinc finger, SWIM-type containing 2 (ZSWIM2), mRNA. [Source:RefSeq mRNA;Acc:NM_001192467]
		ENSBTAG00000001683	2	9567191	9590374	-1	FAM171B	Bos taurus family with sequence similarity 171, member B (FAM171B), mRNA. [Source:RefSeq mRNA;Acc:NM_001206755]
		ENSBTAG00000019929	2	9651631	9760100	-1	ITGAV	integrin, alpha V [Source:HGNC Symbol;Acc:6150]
		ENSBTAG00000047275	2	9684037	9685022	1
		ENSBTAG00000021762	2	9849227	9870250	-1	ZC3H15	Bos taurus zinc finger CCCH-type containing 15 (ZC3H15), mRNA. [Source:RefSeq mRNA;Acc:NM_001046394]
		ENSBTAG00000003645	2	10581446	10725564	-1	FSIP2	fibrous sheath interacting protein 2 [Source:HGNC Symbol;Acc:21675]
		ENSBTAG00000026122	2	11593230	11598298	-1	ZNF804A	zinc finger protein 804A [Source:HGNC Symbol;Acc:21711]
		ENSBTAG00000009777	2	13455252	13487222	-1	NUP35	Bos taurus nucleoporin 35kDa (NUP35), mRNA. [Source:RefSeq mRNA;Acc:NM_001098940]
		ENSBTAG00000038318	2	1404184	1406607	1	AMER3	APC membrane recruitment protein 3 [Source:HGNC Symbol;Acc:26771]
		ENSBTAG00000005986	2	4722619	4723281	-1	SFT2D3	SFT2 domain containing 3 [Source:HGNC Symbol;Acc:28767]
		ENSBTAG00000034949	2	5345306	5345741	1		Histone H2A [Source:UniProtKB/TrEMBL;Acc:F1MLQ1]
		ENSBTAG00000038064	2	11700814	11701755	1		Uncharacterized protein [Source:UniProtKB/TrEMBL;Acc:E1BGP6]
		ENSBTAG00000046000	2	8844053	8844553	-1
		ENSBTAG00000047403	2	2026957	2027063	1	U6	U6 spliceosomal RNA [Source:RFAM;Acc:RF00026]
		ENSBTAG00000042866	2	2860087	2860216	-1	SNORA19	Small nucleolar RNA SNORA19 [Source:RFAM;Acc:RF00413]
		ENSBTAG00000047034	2	2893420	2893497	1
		ENSBTAG00000043294	2	2128014	2128126	-1	U6	U6 spliceosomal RNA [Source:RFAM;Acc:RF00026]
		ENSBTAG00000042939	2	8001400	8001504	1	U6	U6 spliceosomal RNA [Source:RFAM;Acc:RF00026]
		ENSBTAG00000048130	2	10883787	10883950	-1	U1	U1 spliceosomal RNA [Source:RFAM;Acc:RF00003]
		ENSBTAG00000045221	2	13121229	13121356	-1	U4	U4 spliceosomal RNA [Source:RFAM;Acc:RF00015]
		ENSBTAG00000045010	2	5398827	5398902	1	bta-mir-2350	bta-mir-2350 [Source:miRBase;Acc:MI0011379]
		ENSBTAG00000045103	2	7214196	7214275	1	bta-mir-2917	bta-mir-2917 [Source:miRBase;Acc:MI0012642]
		ENSBTAG00000042196	2	12832529	12832662	1	SNORA43	Small nucleolar RNA SNORA43 [Source:RFAM;Acc:RF00416]
		ENSBTAG00000006182	8	88081848	88083087	1
		ENSBTAG00000004767	8	88423429	88529462	-1	SYK	Bos taurus spleen tyrosine kinase (SYK), mRNA. [Source:RefSeq mRNA;Acc:NM_001037465]
		ENSBTAG00000035855	9	7903535	7904947	1
		ENSBTAG00000015335	9	7914952	8455993	1	BAI3	brain-specific angiogenesis inhibitor 3 [Source:HGNC Symbol;Acc:945]
		ENSBTAG00000016164	9	8819655	8953828	-1	LMBRD1	Bos taurus LMBR1 domain containing 1 (LMBRD1), mRNA. [Source:RefSeq mRNA;Acc:NM_001035092]
Fertility	Jersey	ENSBTAG00000021673	24	37281832	37313654	1	NDC80	NDC80 kinetochore complex component [Source:HGNC Symbol;Acc:16909]
		ENSBTAG00000003354	24	37348582	37467285	1	SMCHD1	structural maintenance of chromosomes flexible hinge domain containing 1 [Source:HGNC Symbol;Acc:29090]
		ENSBTAG00000003880	24	37496731	37556313	1	EMILIN2	elastin microfibril interfacer 2 [Source:HGNC Symbol;Acc:19881]
		ENSBTAG00000012060	24	37561435	37590398	-1	LPIN2	lipin 2 [Source:HGNC Symbol;Acc:14450]
		ENSBTAG00000019585	24	37673546	37791756	-1	MYOM1	myomesin 1 [Source:HGNC Symbol;Acc:7613]
		ENSBTAG00000016024	24	37820258	37829300	1	MYL9	Myosin regulatory light polypeptide 9 [Source:UniProtKB/Swiss-Prot;Acc:Q5E9E2]
		ENSBTAG00000026266	24	37834593	37910130	1	MYL12B	Bos taurus myosin, light chain 12B, regulatory (MYL12B), mRNA. [Source:RefSeq mRNA;Acc:NM_001083764]
		ENSBTAG00000007718	24	37940878	37948732	1	TGIF1	Bos taurus TGFB-induced factor homeobox 1 (TGIF1), mRNA. [Source:RefSeq mRNA;Acc:NM_001128499]
		ENSBTAG00000005372	24	37994546	38293883	-1	DLGAP1	discs, large (Drosophila) homolog-associated protein 1 [Source:HGNC Symbol;Acc:2905]
		ENSBTAG00000046269	24	39080444	39081202	1		Uncharacterized protein [Source:UniProtKB/TrEMBL;Acc:G3N211]
		ENSBTAG00000019251	24	39312037	39404644	-1	EPB41L3	erythrocyte membrane protein band 4.1-like 3 [Source:HGNC Symbol;Acc:3380]
		ENSBTAG00000046396	24	39737549	39739323	-1	TMEM200C	transmembrane protein 200C [Source:HGNC Symbol;Acc:37208]
		ENSBTAG00000038970	24	39250142	39251488	-1	ZBTB14	zinc finger and BTB domain containing 14 [Source:HGNC Symbol;Acc:12860]
		ENSBTAG00000045020	24	38169935	38170063	1	SNORA70	Small nucleolar RNA SNORA70 [Source:RFAM;Acc:RF00156]
		ENSBTAG00000044303	24	37318414	37318537	-1	SNORA70	Small nucleolar RNA SNORA70 [Source:RFAM;Acc:RF00156]
		ENSBTAG00000042981	24	37530614	37530716	-1	U6	U6 spliceosomal RNA [Source:RFAM;Acc:RF00026]
		ENSBTAG00000003321	X	60442348	60489231	-1	CXHXORF41	Bos taurus PIH1 domain containing 3 (PIH1D3), mRNA. [Source:RefSeq mRNA;Acc:NM_001046029]
		ENSBTAG00000000955	X	60601143	60666792	1	RBM41	RNA binding motif protein 41 [Source:HGNC Symbol;Acc:25617]
		ENSBTAG00000021968	X	60777949	60806210	1		Uncharacterized protein [Source:UniProtKB/TrEMBL;Acc:G5E5S6]
		ENSBTAG00000024943	X	60843084	60858779	1
		ENSBTAG00000048086	X	60849983	60851564	-1		Uncharacterized protein [Source:UniProtKB/TrEMBL;Acc:G3MY94]
		ENSBTAG00000007859	X	60925306	60958778	1	VSIG1	Bos taurus V-set and immunoglobulin domain containing 1 (VSIG1), mRNA. [Source:RefSeq mRNA;Acc:NM_001045930]
		ENSBTAG00000013721	X	60966173	60973473	-1	PSMD10	Bos taurus proteasome (prosome, macropain) 26S subunit, non-ATPase, 10 (PSMD10), mRNA. [Source:RefSeq mRNA;Acc:NM_001046406]
		ENSBTAG00000013724	X	60973684	61051097	1	ATG4A	Bos taurus ATG4 autophagy related 4 homolog A (S. cerevisiae) (ATG4A), mRNA. [Source:RefSeq mRNA;Acc:NM_001001171]
		ENSBTAG00000013760	X	61054247	61125754	-1	COL4A6	collagen, type IV, alpha 6 [Source:HGNC Symbol;Acc:2208]
		ENSBTAG00000014575	X	61685327	61824307	1	COL4A5	collagen, type IV, alpha 5 [Source:HGNC Symbol;Acc:2207]
		ENSBTAG00000006535	X	61853458	61857225	-1	IRS4	insulin receptor substrate 4 [Source:HGNC Symbol;Acc:6128]
		ENSBTAG00000024326	X	61427738	61428592	-1
		ENSBTAG00000036929	X	61789727	61789936	1	U3	Small nucleolar RNA U3 [Source:RFAM;Acc:RF00012]
		ENSBTAG00000045338	X	60752893	60752971	-1	Vault	Vault RNA [Source:RFAM;Acc:RF00006]
		ENSBTAG00000042426	X	61727517	61727621	1	U6	U6 spliceosomal RNA [Source:RFAM;Acc:RF00026]
		ENSBTAG00000043692	X	61189176	61189282	1	U6	U6 spliceosomal RNA [Source:RFAM;Acc:RF00026]
		ENSBTAG00000044506	X	60366504	60366591	1	SNORA31	Small nucleolar RNA SNORA31 [Source:RFAM;Acc:RF00322]
